# Supplementary material for: Ever-Adapting RND Efflux Pumps in Gram-Negative Multidrug-Resistant Pathogens: A Race against Time
Source: Antibiotics (Basel). 2021 Jun 25;10(7):774. doi: 10.3390/antibiotics10070774 (PMC8300642; doi:10.3390/antibiotics10070774)
Supplement: Supplementary file 1 [file antibiotics-10-00774-s001.zip]

Archive with 3 entries (3 files):
- Data S1.pdf
- Supplementary Figures.pdf
- Table S1.pdf
